# Supplementary material for: Whole-Body and Hepatic Insulin Resistance in Obese Children
Source: PLoS One. 2014 Nov 20;9(11):e113576. doi: 10.1371/journal.pone.0113576 (PMC4239088; doi:10.1371/journal.pone.0113576)
Supplement: Table S1 — Contains information on the comparison of groups with high or low HOMA-IR and IGFBP-1. (XLSX) [file pone.0113576.s001.xlsx]

## Sheet: Hoja1
			Table S1
Comparison of groups with high or low HOMA-IR and IGFBP-1
	Both IR	Without IR	Only Whole-body IR	Only Hepatic-IR	F	p
	N=125	N=12	N=31	N=3
	mean±SD	mean±SD	mean±SD	mean±SD
Age, years	9.36±1.25	7.90±0.96	8.56±1.44	8.91±1.44	7.11	0.0002 a,d
BMI, kg/m2	27.53±3.44	23.61±2.04	26.23±3.23	26.99±3.37	5.74	0.0009 a,b
Waist girth, cm	90.16±11.21	75.79±6.16	86.64±10.64	90.25±5.95	6.84	0.0002 a,b,c
Waist-to-Height ratio	0.64±0.07	0.60±0.04	0.65±0.04	0.64±0.04	2.03	0.11
Triglycerides, mmol/L	1.53±0.63	1.04±0.41	1.47±0.56	1.24±0.49	2.57	0.06
Total-cholesterol, mmol/L	3.97±0.73	4.01±0.80	3.90±0.75	3.74±0.71	0.18	0.91
HDL-cholesterol, mmol/L	1.06±0.24	1.10±0.20	1.07±0.27	1.35±0.18	1.51	0.21
VAI	1.32±0.72	0.70±0.33	1.04±0.51	0.62±0.25	4.96	0.002 a,d
Leptin, ng/ml	29.44±13.18	18.21±4.35	22.47±9.60	17.17±12.25	5.82	0.0008 a,d
IGF-I, nmol/L	27.87±13.10	23.65±4.92	20.11±12.36	22.27±7.69	3.42	0.02 d
Adiponectin, ng/ml	14.66±7.62	19.43±8.49	17.47±7.28	15.10±9.54	2.16	0.09
Post-hoc
a=Without IR vs Both IR		for age (p<0.0002), for BMI (p<.0001), for waist girth (p<0.00002), for VAI (p<0.002), for leptin (p<0.003)
b=Without IR vs Whole-body IR		for BMI (p<0.02), for waist girth (p<0.003)
c=Without IR vs Hepatic-IR		for waist girth (p<0.04)
d=Both IR vs only Whole-body IR		for age (p<0.002), for VAI (p<0.04), for leptin (p<0.005), for IGF-I (p<0.002)
Body mass index (BMI), visceral adiposity index (VAI), insulin-like growth factor I (IGF-I), insulin-like growth factor binding protein-1 (IGFBP-1).
