# Supplementary material for: Whole-Body and Hepatic Insulin Resistance in Obese Children
Source: PLoS One. 2014 Nov 20;9(11):e113576. doi: 10.1371/journal.pone.0113576 (PMC4239088; doi:10.1371/journal.pone.0113576)
Supplement: Table S2 — Contains information on the comparison of NAFLD groups. (XLSX) [file pone.0113576.s002.xlsx]

## Sheet: Hoja1
		Table S2
Comparison of NAFLD groups
	Without fatty liver	Slight	Moderate	Severe	F	p
	N=85	N=41	N=18	N=4
	mean±SD	mean±SD	mean±SD	mean±SD
Age, years	8.88±1.43	9.66±1.19	9.42±1.15	9.18±0.83	3.48827	0.02 a
BMI, kg/m2	26.14±3.05	28.36±3.46	29.25± 5.27	29.25±2.85	6.48777	0.0004 a,b
Waist girth	86.63±8.57	93.03±10.83	90.11±23.02	93.38±8.42	2.92477	0.04 a
Waist-to-Height ratio	0.63±0.04	0.65± 0.06	0.64±0.16	0.68±0.04	1.44711	0.23
Triglycerides, mmol/L	1.48±0.65	1.47±0.59	1.36±0.61	1.54±0.14	0.193709	0.9
Total-cholesterol, mmol/L	3.83±0.65	4.17±0.77	3.87±0.79	3.84±0.65	2.19898	0.09
HDL-cholesterol, mmol/L	1.10±0.28	1.04±0.18	1.05±0.21	0.83±0.17	1.98879	0.12
VAI	1.19±0.72	1.23±0.72	1.22±0.88	1.55±0.51	0.305706	0.82
HOMA	5.18±2.25	5.42±2.49	6.12±2.67	4.51±1.41	0.976934	0.4
Leptin, ng/ml	23.91±10.19	30.06±13.09	34.82±18.17	34.95±16.02	5.55914	0.001 a,b
IGF-I, nmol/L	28.36±16.92	26.42±13.19	24.52±9.60	20.06±4.43	0.68	0.56
IGFBP-1, ng/ml	0.71±0.57	0.67±0.57	0.50±0.38	0.73±0.58	0.769744	0.51
Adiponectin, ng/ml	15.25±7.81	15.35±8.87	15.96±7.50	20.76±6.93	0.6158	0.61
Post-hoc
a= Without fatty liver vs Slight		for age (p<0.002), for BMI (p<0.001), for waist girth (p<0.005), for leptin (p<0.009)
b= Without fatty liver vs Moderate		for BMI (p<0.0008), for leptin (p<0.0008)
Body mass index (BMI), visceral adiposity index (VAI), insulin-like growth factor I (IGF-I), insulin-like growth factor binding protein-1 (IGFBP-1).
