# Supplementary material for: Whole-Body and Hepatic Insulin Resistance in Obese Children
Source: PLoS One. 2014 Nov 20;9(11):e113576. doi: 10.1371/journal.pone.0113576 (PMC4239088; doi:10.1371/journal.pone.0113576)
Supplement: Data S1 — Contains raw data. (XLSX) [file pone.0113576.s003.xlsx]

## Sheet: Hoja1
Variable	Sex	Age(Years)	Weight (kg)	Height (cm)	BMI (kg/m2)	Waist (cm)	Hip (cm)	Waist-to-height ratio	Percent body fat	Acanthosis	Fatty liver	Glucose (mg/dl)	Triglycerides (mg/dl)	Total cholesterolL (mg/dl)	HDL cholesterol (mg/dl)	LDL cholesterol (mg/dl)	VAI	HOMA	Insulin Resistance	Leptin (ng/ml)	insulin (µIU/ml)	IGF1 (ng/ml)	IGFBP1 (ng/ml)	Hepatic IR	Combined IR	QLow IGFBP1	QMed IGFBP1	QHigh IGFBP1	Adiponectin (ng/ml)	Sleep (hours)	Exercise (minutes / week)	Maternal weight	Maternal height	Mother's BMI	Mother Diabetes	Gestational Diabetes	Diabetes Father
1	female	8.72	42.6	138	22.37	78	87	0.6	36.1	no	0	90.3	102.1	182	40.3	121.3	0.9	6.09	1	34.1	27.3	162.9	5.76	1	3	0	0	1	20.05	9	210	54.2	1.58	21.71	0	0	0
2	female	10.43	59	148	26.94	84	101	0.6	38.9	no	0	104.6	126.5	164.1	38	100.8	1.5	5.48	1	23.1	21.2	225	3.82	1	3	0	1	1	22.75		840	79.5	1.75	25.96	0	0	0
3	female	7.88	60.8	142	30.15	99	100	0.7	41.3	slight	1	100	111.8	196	37.4	136.3	1.5	5.85	1	62.8	23.7	287.1	0.46	1	3	1	1	1	19.7	10	120	71	1.51	31.14	0	0	1
4	male	11.58	67.5	153	28.84	102	102	0.7	35.9	no	0	111.1	62.1	157.5	39	106.1	0.5	9.71	1	38.3	35.4	78.3	2.51	1	3	0	1	1	14.5	9	120	84	1.54	35.42	0	0	0
5	female	9.97	66.4	143.5	32.25	103	107	0.7	39.4	moderate	2	98.8	158.2	191.8	31.6	128.6	2.6	10	1	67.8	41		2.83	1	3	0	1	1	9.95						0	0	0
6	female	9.72	86.5	157	35.09	112	112	0.7	40.2	slight	1	90.5	201.7	161.6	33.9	87.4	3.4	9.16	1	30.1	41	542						1	7.08	9.5	210	73.5	1.6	28.71	0	0	0
7	female	10.07	68.5	152.5	29.45	91	102	0.6	40.8	moderate	1	99.4	155.8	200.5	28.4	141	2.6	10.06	1	31.8	41	256.7	0.002	1	3	1	1	1	19.8	9.5	660	99.1	1.65	36.4	0	0	0
8	male	10.4	72	149.5	32.21	108.5	110	0.7	37	slight	2	94.9	102.6	165.8	49.6	95.7	0.7	9.23	1	65.8	39.4	51.7	3.14	1	3	0	1	1	24.4	9	120				0	0	0
9	male	9.03	48	142.5	23.64	85	86.5	0.6	36.8	moderate	0	88.7	117.9	137.9	24.9	90.1	1.2	8.04	1	27.7	36.7	206.7	2.464	1	3	0	1	1	7.81	8.5	60				0	0	0
11	male	11.29	61.5	148	28.08	91.5	97	0.6	33.2	no	1	100	77	209.6	48.6	145.6	0.5	3.53	1	56.3	14.3	161.1	5.184	1	3	0	0	1	49.8	8.5	900	55	1.65	20.2	0	0	0
13	female	7.61	70	142	34.72	101	104	0.7	44	slight	1	89.8	108.8	131.8	37.7	72.4	1.6	9.09	1	54	41	201.4						1	44.15	11	60	103	1.62	39.25	0	0	0
14	female	9.43	40.3	135	22.11	79	81	0.6	37.9	slight	1	94.4	154.3	177.6	54.9	91.9	1	4.59	1	16.7	19.7	170.9	4.8	1	3	0	0	1	10.31	9.5	120	68	1.68	24.09	0	0	0
15	female	10.14	50.2	144	24.21	81.5	93.5	0.6	36.1	slight	0	81	46.9	150.8	39	102.5	0.5	6.12	1	32.8	30.6	434.7	0.147	1	3	1	1	1	15.1	9	120	63.4	1.52	27.44	0	0	0
16	male	9.52	74	158.5	29.46	102	100	0.6	38.7	slight		88.5	69	171.8	40.9	117.1	0.5	3.8	1	30.7	17.4	176.2	3.36	1	3	0	1	1	12.23	8.5	120	61	1.65	22.41	0	1	0
17	female	10.23	58	141	29.17	90	100	0.6	41.8	slight	0	75.6	169.5	178.9	36.8	108.2	2.2	5.97	1	45.3	32	262.7	2.528	1	3	0	1	1	8.87	8.5	120	55	1.58	22.03	0	0	0
18	male	9.52	54.3	143.5	26.37	96	91.2	0.7	33.6		0	97.6	102	148.4	25.2	102.8	1.2	3.93	1	26.1	16.3	99.8	7.552	0	2	0	0	0	16.85	11	60				0	0	0
19	male	9.43	62.4	144	30.09	102	102	0.7	35.3		0	94.4	67.5	141.2	48.3	80.6	0.5	4.99	1	45.1	21.4	160.2	2.032	1	3	0	1	1	19.02	8.5	60				0	1	0
21	female	8.71	50.6	139	26.19	88.5	93	0.6	36.7	moderate		84.1	183.4	254.2	48	169.6	1.6	8.14	1	39.8	39.2	174.9	1.536	1	3	1	1	1	6.75	9	60	107	1.64	39.78
22	female	7.47	54.4	143	26.6	97	95.5	0.7	36.7			85.3	87.5	155.6	45.1	93	0.8			39.9			2.256	1		0	1	1	33.7	9.5	60				0	0	0
26	female	10.59	62	144	29.9	98.5	107	0.7	43	slight		92.9	150.1	178.3	41.6	106.7	1.7	9.4	1	50.5	41	270.9	2.064	1	3	0	1	1	8.3	9	120				0	0	0
27	female	8.41	54	136	29.2	90	101.5	0.7	38.4		1	49.2	71	132.2	42.2	75.8	0.8	4.98	1	24.1	41	228.9	4.736	1	3	0	0	1	21.5	9.5	120	61	1.46	28.62	0	0	0
28	female	10.58	89	153	38.02	114	126.5	0.7	41	moderate	1	71.2	190	156.1	51.8	66.3	2.3	7.21	1	5.2	41	372.6	0.208	1	3	1	1	1	12.86	8.5	180	82.7	1.54	34.87	0	0	0
30	female	10.72	57.2	144	27.58	96	100	0.7	39.4	slight	0	85.3	76.7	159.2	34.8	109.1	1	3.79	1	1.3	18		5.152	1	3	0	0	1	13.6	8.5	180				0	1	0
31	male	8.08	63.5	151	27.85	95	101	0.6	35.9			89.8	130.2	126.6	41.6	59	1	4.12	1	43.9	18.6	315.4	6.688	0	2	0	0	0	25.4	9.5	120	79	1.72	26.7	0	0	0
32	male	9.38	59.6	142	29.56	100.5	96.5	0.7	37	moderate		99	95.3	183.5	35.5	129	0.9	8.7	1	40.1	35.6	284.8	0.672	1	3	1	1	1	21	12	240	81.2	1.53	34.69	0	0	0
33	female	11.6	90.5	154	38.16	114	118	0.7	43.5	intense		93.8	180.5	140.5	34.5	69.9	3.2	9.5	1	44.8	41	283.4						1	17.8	8	60	85.5	1.51	37.25	0	0	0
34	male	7.49	53.3	139.5	27.39	92	91.5	0.7	35.6	moderate	0	93.3	106	137.4	40.9	75.3	0.8	6.66	1	35.2	28.9	200	2.464	1	3	0	1	1	23.9	10	60	63	1.45	29.96	0	0	1
35	female	10.79	55	143	26.9	93.5	101	0.7	38.9	slight	1	92	229.1	210.7	39.3	125.6	2.5	4.82	1	37.6	21.2	173.9	6.624	1	3	0	0	1	16.45	10	60	80	1.6	31.25	0	0	0
36	male	9.88	48.8	134.5	26.98	86.5	87.5	0.6	34.7	moderate		83.1	283.6	250.3	49.2	144.4	1.7	4.97	1	26.9	24.2	232.3	8.8	0	2	0	0	0	23.5	10	120	71	1.5	31.56	0	0	0
37	male	8.8	47.9	131.5	27.7	96.5	93	0.7			1	78.6	213.9	168.9	43.2	83	1.5	2.99	1	42.3	15.4	178.9	4.528	1	3	0	0	1	24.55			83.5	1.58	33.45
38	male	9.07	48	137	25.57	88.5	90.5	0.6	34.1			76.1	184.2	159.6	38.7	84.1	1.3	5.82	1	35.2	31	253.9	1.456	1	3	1	1	1	21.65	9.5	60				0	0	0
39	male	7.24	63	136	34.06	104	100	0.8	38.2	Severe	2	89.9	191.7	172.3	40.3	93.7	1.8	7.86	1	33.4	35.4	195.3	1.104	1	3	1	1	1	9.21	9	60	100	1.6	39.06	0	0	0
40	male	9.33	69	144	33.28	106	107	0.7	37.2	intense	3	82	132.5	182.2	32	123.7	1.5	4.58	1	55.3	22.6	163.4	6.656	1	3	0	0	1	20.41	9.5	120	64	1.47	29.62	0	0	0
41	female	9.35	48	134	26.73	89	94	0.7	37.9	slight	3	75	126.2	150.9	24.3	101.4	2.3	4.85	1	40.1	26.2	168.8	1.008	1	3	1	1	1	21.85	9.5	180	79.5	1.54	33.52	1	0	0
42	male	10.98	75	152.5	32.25	11	112	0.1	39.3	intense	2	84.8	103.5	132.9	46.7	65.5	0.7	7.89	1	50.9	37.7	247.3	0.24	1	3	1	1	1	13.95	9	120				0	0	0
43	male	9.9	47.3	140	24.13	84	88.5	0.6	35.1			95.2	180.1	174.4	54	84.4	0.9	7.1	1	26.3	30.2	158.4	2.4	1	3	0	1	1	6.96	11	120	60.8	1.48	27.57	0	0	0
44	male	9	45.5	135	24.97	86	87	0.6	35.1		2	84.3	72.2	158.1	40	103.7	0.5	3.35	1	22.1	16.1	186.7	5.36	1	3	0	0	1	13.8	8	120	59.2	1.48	27.03	0	0	0
45	male	10.45	66.9	149	30.13	103	103	0.7	38.1	slight	2	80.3	156.3	232	41.6	159.2	1.2	4.84	1	51.9	24.4	377.6	2.736	1	3	0	1	1	18.99	7.5	120				0	0	0
46	female	8.48	49.5	134	27.57	88	95.5	0.7	39.7	moderate	0	82.7	165.1	143.3	25.2	85.1	2.9	6.35	1	38.9	31.1	155.6	6.144	1	3	0	0	1	21.55	10	240				0	0	0
47	male	9.82	72	151	31.58	111	104	0.7	38.4	slight	1	97.1	129.1	176.9	45.4	105.7	1	5.47	1	43.5	22.8	171.2	1.6	1	3	1	1	1	22.6	8	240	81	1.62	30.86	0	0	0
48	female	8.44	36	125	23.04	71	86	0.6	34.7		2	78.7	63.6	150.6	39.6	98.3	0.6	1.94	0	19.4	10	188.7	11.584	0	0	0	0	0		12	120	71	1.46	33.31	0	0	0
49	male	7.01	36.2	126	22.8	75	83	0.6	35	moderate	0	80.9	141.7	171.5	43.2	100	0.8	2.68	1	18.4	13.4	149.1	13.488	0	2	0	0	0	31.15	8.5	480	57	1.57	23.12	0	0	0
50	male	8.04	51.5	133	29.11	89.5	84	0.7	40.2	no	3	77.9	129	136.3	40	70.5	1	2.62	1	20.8	13.6	103.1	11.2	0	2	0	0	0	28.83	9	480	64	1.58	25.64	0	0	0
51	female	10.83	74.8	150	33.24	103	112	0.7	42.9	no	2	68	210.1	127	31	54	3.6	6.88	1	53.1	41	217.9	1.136	1	3	1	1	1	7.55	8	180				0	0	0
52	female	8.16	47.5	139	24.58	86	86	0.6	39.2	slight	2	74.9	148.4	142.6	31.6	81.3	1.9	4.35	1	28.2	23.5	256	3.504	1	3	0	1	1	15.57	8	180				0	0	0
53	male	8.83	61.7	130	36.51	95	95	0.7	38.8	moderate	0	79.8	90.3	147.2	45.4	83.8	0.8	2.94	1	37.6	14.9	152.4	5.488	1	3	0	0	1	27.25	9.5	120	90.5	1.53	38.66	0	0	0
54	female	10.92	57	140	29.08	95	101	0.7	40.4	moderate	0	77.3	127.8	169.3	46.4	89.4	1.3	7.83	1	62.6	41	273.2	3.648	1	3	0	1	1	23.8	9.5	120	73	1.55	30.39	0	0	0
55	male	9.82	75	146	35.18	108	112	0.7	39.1	intense	2	92.8	59.7	113.4	39	62.5	0.6	8.32	1	37.9	36.3	69.5	6.96	0	2	0	0	0	30.15	10.5	120	98	1.58	39.26	0	0	0
56	male	10.75	72	156	29.59	105	101	0.7	39	slight	1	112.2	130.5	175.4	42.2	107.1	1	11.36	1	32.8	41	215.8	0.272	1	3	1	1	1	7.2	8	210	95	1.59	37.58	0	0	0
57	female	10.33	58	149	26.12	86	93	0.6	42.6	no	0	76.5	72.4	142.6	41.9	86.3	0.7	3.06	1	31.4	16.2	259.3	4.64	1	3	0	0	1	38.3	10.5	120	63.3	1.64	23.54	0	0	0
58	male	10.09	50	134	27.85	93	92	0.7	39.2	no	2	96.7	75.2	142.8	63	64.8	0.4	5.13	1	37.9	21.5	201.8	6.192	1	3	0	0	1	29.65	8	630	73	1.55	30.39	0	0	0
59	female	9.88	56.5	152	24.45	90	93.5	0.6	39.4	slight	2	83	140.8	130.8	32.3	70.4	1.7	4.67	1	16.6	22.8	186.5	1.888	1	3	1	1	1	26.96	9.5	120	73	1.57	29.62	0	0	0
60	male	9.3	50.7	129.5	30.23	89.5	91	0.7	37.8	moderate		77.6	164.9	141.4	29.7	78.8	1.8	6.8	1	31.3	35.5	130.9	3.52	1	3	0	1	1	13.85	9.5	120				0	0	0
61	male	10.02	53.1	138	27.88	89	92	0.6	35.1	slight	3	75.8	153.3	123.6	32.3	60.7	1.4	6.01	1	23.6	32.1	177.2	3.376	1	3	0	1	1	11.95	11	230	59	1.46	27.68	1	0	0
62	female	10.23	46	132.5	26.2	88.5	92	0.7	39		1	71.5	100.3	171.4	45.7	105.7	0.9	3.23	1	40.7	18.3	205.9	9.76	0	2	0	0	0	14.05	13	630	76.5	1.55	31.84	0	0	1
63	male	6.53	30	115	22.68	73	67	0.6	34	no		80.3	77	172.2	42.5	114.3	0.4	2.97	1	7.3	15	85.6	29.36	0	2	0	0	0	25.12	10	90	81	1.52	35.06	0	0	0
64	female	8.6	36.7	125	23.49	64.5	79	0.5	39.3	no	1	77.4	50.2	118	42.2	65.8	0.4	1.6	0	9.7	8.4	243.7	20.928	0	0	0	0	0	21.98	9	240	54	1.5	24	0	0	0
66	male	9.42	50.6	145	24.07	80	90	0.6	34.6	intense	1	78.2	67.1	169.4	43.5	112.5	0.4	4.34	1	26.5	22.5	224.3	6.352	1	3	0	0	1	11.13	10	240	110	1.58	44.06	0	0	0
67	female	10.35	57.6	148	26.3	85.5	91	0.6	38	moderate	1	72.4	105.7	157.4	39.3	97	1.1	7.33	1	34	41	443.3	0.416	1	3	1	1	1	21.49	10	240	110	1.58	44.06	0	0	0
68	female	7.75	39	123	25.78	79	85	0.6	36.9	moderate	0	74.1	121.3	173.9	31.3	118.4	1.6	2.84	1	23.4	15.5	176.5	10.42	0	2	0	0	0	21.5	10	150				0	0	0
69	female	8.03	41.9	132	24.05	80.5	88	0.6	38.1	no	0	70.8	86.6	145.6	39.3	89	0.9	2.2	0	25	12.6	143.4	7.12	0	0	0	0	0	35.7	9.5	150				0	0	0
70	male	8.8	39.7	128	24.23	79	83	0.6	33.7	no	2	66.3	103.7	116.1	37.1	58.3	0.7	2.64	1	6	16.1	147.1	7.872	0	2	0	0	0	14.3	12	150	89.7	1.53	38.32	0	0	0
71	male	9.51	50.2	136	27.14	87	91	0.6	34.2	no	1	73.2	158.3	235.5	36.1	167.8	1.3	2.4	0	18.5	13.3	159	11.968	0	0	0	0	0	15.65	8	90	69.9	1.58	28	0	0	0
72	male	9.17	45.7	138	24	82.5	88	0.6	33.8	no	0	80.7	149.4	130.8	28.4	72.6	1.4	3.15	1	10.9	15.8	153.6	6.56	1	3	0	0	1	35.3	9	300	66.7	1.56	27.41	0	0	0
73	female	7.88	35.6	126	22.42	77	78	0.6	34.9	slight		77.9	82.2	179	42.5	120.1	0.7	1.88	0	17.9	9.8	176.2	9.744	0	0	0	0	0	30.5	9	120	64.7	1.54	27.28	0	0	0
74	male	6.82	40.2	125	25.73	82	82	0.7	34.2	slight	0	75	104.2	119.8	42.5	56.5	0.7	2.48	0	18.7	13.4	186.6	9.185	0	0	0	0	0	25.55	11	360	60	1.5	26.67	0	0	1
75	male	10.96	58.2	145	27.68	98	92	0.7	38.7	intense	2	73.2	59	126.1	40	74.3	0.4	3	1	25.2	16.6	220.6	2.528	1	3	0	1	1	13.96	8	90	75	1.6	29.48	0	0	0
76	male	9.69	54.5	140	27.81	97.5	97.5	0.7	38.8	no	1	79.9	135.4	190	40	123	1	3.61	1	36	18.3	205.7	8.336	0	2	0	0	0	6.85	8	90				0	0	0
77	male	8.35	51.2	139	26.5	90.5	88	0.7	35.5	moderate	2	77.3	85.4	137.6	44.1	76.5	0.6	6.3	1	25.1	33	175.7	2.464	1	3	0	1	1	6.01	10	120	59.3	1.56	24.37	1	1	0
78	male	9.08	57.1	136	30.87	91	93.5	0.7	40.2	intense	1	79.4	66.6	155.8	38.4	104.1	0.6	5.02	1	32.6	25.6	148.3	2.208	1	3	0	1	1	21.4	8	300				0	0	0
79	male	10.58	67.1	148	30.63	94	104	0.6	37.7		1	74.3	121.8	133.2	32.6	76.3	1.2	6.4	1	61.1	34.9	388.7	0.176	1	3	1	1	1	14.92	8	180				0	0	0
80	male	9.76	49	136	26.49	90	92	0.7	36.2	moderate	2	79.9	105.4	155.6	30.7	103.9	1	4.28	1	19.5	21.7	155.9	1.568	1	3	1	1	1	12.14	8	900	86.6	1.48	39.54	0	0	0
81	female	7.29	41	128	25.02	82	81	0.6	41.3	slight	1	74.1	93.7	153.4	35.8	98.9	1.1	4.32	1	33.7	23.6	243.6	3.024	1	3	0	1	1	6.75	8	240	63	1.69	22.06	0	0	0
82	male	7.8	38.6	119	27.26	83	83.5	0.7	38	slight	1	77.6	77.9	175.6	44.1	116	0.5	5.31	1	35.9	27.7	123.6	6.56	1	3	0	0	1	16.75	8	90	74.1	1.42	36.75	0	0	0
83	male	7.28	41	126	25.83	76.5	87	0.6	34.4	no	1	80.6	71.3	166.5	57.2	95.1	0.3	1.49	0	15.9	7.5	206.7	7.872	0	0	0	0	0	14.9	9.5	240	96.7	1.62	36.85	0	0	0
84	male	9.93	51.6	135	28.31	90	93	0.7	36.1	Severe	1	80.6	217.4	194.3	31.3	119.6	2.1	3.26	1	26.5	16.4	154.6	2.768	1	3	0	1	1	13.22	9	120	74.3	1.56	30.53	0	0	0
86	male	10.1	47.3	140	24.13	86.6	88	0.6	34.6	no		79.4	209.8	167	35.2	89.9	1.6	3.55	1	17.2	18.1	200.9	4.288	1	3	0	1	1	11.15	8	120				0	0	0
87	female	10.58	67.5	154	28.46	103	111	0.7	40.1	slight	0	82.9	146.1	118.3	33.6	55.5	2	8.39	1	36.2	41	753.2						1	7.3	8.5	60	64.7	1.58	25.92	0	0	0
88	male	10	50.2	133	28.38	89	88	0.7	35.1	no		79.6	89.9	120.3	33.6	68.8	0.8	5.15	1	29.9	26.2	173	4.368	1	3	0	0	1	14.65	9	60	73	1.48	33.33	0	0	0
89	female	9.8	53.1	141	26.71	87	94.5	0.6	38.3	no		75.5	88	140.6	47	76	0.8	2.83	1	20.3	15.2	321.5	1.744	1	3	1	1	1	23	7.5	270				0	0	1
90	male	7.9	40.7	131	23.72	77	85.5	0.6	30.5		0	89.7	99.2	154.7	36.4	98.5	0.7	2.3	0	17.7	10.4	140.3	7.872	0	0	0	0	0	19.2	10	810				0	0	0
91	female	7.9	43.2	130	25.56	83.5	92	0.6	37.4	slight		75.1	61.4	161.8	40.6	109	0.6	3.04	1	33.9	16.4	118.3	1.744	1	3	1	1	1	19.2	8	50	66.9	1.57	27.14	0	0	0
92	female	10.2	50.3	140	25.66	87	90	0.6	39	slight		73	94.5	119.6	42.2	58.5	0.9	4.16	1	25.8	23.1	138						1	9.96	9	60	68.7	1.54	28.97	0	0	0
93	female	9.6	48.9	144	23.58	84	88.5	0.6	40.1	slight	1	75.4	105.4	126.4	25.6	79.8	1.6	7.63	1	34.9	41	125.4	1.28	1	3	1	1	1	5.45	9	210	81.7	1.59	32.32	0	0	0
94	male	9	40.4	129	24.28	79.5	82.5	0.6	33.3	no		76.2	264.8	153.4	28.4	72.1	2.5	2.71	1	18.1	14.4	115.6	4.864	1	3	0	0	1	41.7	10	840	61	1.51	26.75	0	0	0
95	male	8.8	55.9	142	27.72	91	91.5	0.6	38.2	no	1	80.1	71.1	141.8	36.8	90.8	0.6	3.94	1	23.1	19.9	103.2	3.856	1	3	0	1	1	11.95	9.5	60	89.7	1.61	34.61	0	1	1
96	female	9.42	56.5	143.5	27.44	86.5	97.5	0.6	38.8	slight	0	74.5	45.3	124.3	55.3	60	0.4	3.13	1	42.5	17	280.8	5.296	1	3	0	0	1	16.55	10	60	62	1.58	24.84	0	0	0
97	male	10.3	59.7	152	25.84	85	94	0.6	36.2	slight	1	76.6	63	137.7	41.9	83.2	0.4	2.78	1	19.2	14.7	280.2						1	12.35	9	60	71.2	1.62	27.13	0	0	0
98	female	6.58	36.5	120	25.35	78.5	80.5	0.7	40.4			77.8	218.5	161.3	26.5	91.1	3.4	5.4	1	47.2	28.1	158.3	2.976	1	3	0	1	1	8.6	7.5	60	71.2	1.54	30.02	0	0	0
99	male	7.67	55.1	136	29.79	96.5	91.5	0.7	37.2	Severe	0	83	159	160.6	33.9	94.9	1.5	8.4	1	26	41	57.3	0.688	1	3	1	1	1	22.7	9	30	87.6	1.56	35.77	0	0	1
100	male	8.22	57.8	138	30.35	94.8	95.5	0.7	38.5	moderate	1	70.1	81.9	128.8	45.1	67.4	0.6	1.58	0	31.3	9.1	124.5	3.28	1	1	0	1	1	13.2	9.5	60	74.9	1.51	32.85	0	0	0
101	female	9.02	59.7	143	29.19	93.3	98.5	0.7	41.7	moderate	0	75.6	69.6	120.9	36.8	70.2	0.9	7.65	1	33.6	41	272.4	1.168	1	3	1	1	1	21.7	8.5	140	103.2	1.59	40.82	0	0	0
102	male	9.89	53.2	142	26.38	89.5	94.5	0.6	35.6	intense	0	77.7	105.8	109.1	34.2	53.8	0.9	4.47	1	34.5	23.3	165.7	0.88	1	3	1	1	1	13	9.5	420	65.7	1.58	26.32	0	0	0
103	female	9.96	56	143	27.39	93.5	93.5	0.7	42.7		0	77.1	127	117.2	35.5	56.3	1.6	7.25	1	19.9	38.1	500.4	1.056	1	3	1	1	1	10.05	10	210	64	1.59	25.32	1	0	0
104	male	9.14	45.2	127	28.02	81	90	0.6	36.5	no	0	75.4	106.5	140.3	43.5	75.5	0.7	2.81	1	38.5	15.1	139.4	2.496	1	3	0	1	1	19.25	9.5	420	94.8	1.54	39.97	0	0	0
105	female	10.12	54	144	26.04	84	91	0.6	40.6	slight	0	75	128.6	151.7	38.4	87.6	1.4	7.59	1	16.6	41	438.9	1.104	1	3	1	1	1	16.7	9	840	87.2	1.56	35.83	0	0	1
106	male	9.39	44	135	24.14	79	89.5	0.6	36	no	1	70.2	149.5	140	28.8	81.3	1.4	2.46	0	25.2	14.2	178.5	12.592	0	0	0	0	0	10.45	9.5	630	57	1.52	24.51	0	0	0
107	male	9.8	60.8	149	27.39	90	98	0.6	37.9	slight	0	77.7	61.3	108.9	50.8	45.9	0.4	3.63	1	25.5	18.9	212.1	1.808	1	3	1	1	1	10.8	8.5	630	92.3	1.62	35.17	0	0	0
108	female	6.66	40	124	26.01	75.5	86	0.6	40.8	no	0	88.1	93.4	111.8	49.9	43.3	0.8	5.7	1	30.5	26.2	243	3.888	1	3	0	1	1	3	9.5	420	92.3	1.62	35.17	0	0	0
109	male	6.27	29.1	119	20.55	67	76	0.6	32.7	moderate	0	80	154.4	138	41.9	65.3	0.8	3.44	1	13.2	17.4	125.2	15.072	0	2	0	0	0	20.15	9.5	510				0	0	0
110	male	6.62	41.2	124.5	26.58	84.3	84.5	0.7	37.9	moderate	0	79.1	103.8	117.1	34.8	61.6	0.9	5.14	1	17.2	26.3	93.5	5.824	1	3	0	0	1	11.15	9	210				0	0	0
111	female	10.6	55.9	140	28.52	95	98.5	0.7	41.3	slight		97.6	176.3	161.4	42.2	84	1.9	4.8	1	34.4	19.9	84	6.736	0	2	0	0	0	11.95	9.5	1260				0	0	0
112	female	10.51	52.1	144	25.13	86	96.5	0.6	40.2	slight	0	90.6	309.4	175.7	38	75.9	3.3	5.46	1	20.3	24.4	140.3						1	25.75	10	560	75	1.55	31.22	0	0	0
113	male	10.56	59.4	149.5	26.58	93.5	93	0.6	39.3		1	87.2	138.7	190.6	40	122.9	1	7.43	1	16.6	34.5	132.5	6.432	1	3	0	0	1	8.45	8.5	1260	95.4	1.54	40.23	1	0	0
114	male	10.88	49.8	135.5	27.12	89	92	0.7	36.6	slight	1	86.6	104.8	138.9	26.8	91.2	1.2	3.49	1	22.3	16.3	81.5	5.6	1	3	0	0	1	7.8	8.5	840	80.7	1.49	36.35	0	0	0
115	male	11.69	87.5	161	33.76	109.5	110	0.7	39.6	moderate	1	82.5	192.8	147.1	33.2	75.4	2.1	5.11	1	33.6	25.1	114.9	4.336	1	3	0	0	1	13.1	9	120	68.1	1.64	25.32	0	0	0
116	male	10.54	57	149.5	25.5	91.5	97.5	0.6	39.3	slight	0	97.1	139.7	149.1	36.4	84.8	1.1	3.93	1	14.3	16.4	150.8	6.208	1	3	0	0	1	17.5	9	120	78	1.48	35.61	0	0	0
117	male	9.39	64	149	28.83	101	102.5	0.7	40.8	intense	0	88.7	84.1	174.3	40.9	116.6	0.6	4.58	1	22.3	20.9	113.6	7.472	0	2	0	0	0	29	8	120	94	1.55	39.13	0	0	0
118	female	11.19	65	147	30.08	95	102	0.6	33.2		0	103.3	237	221.6	36.1	138.1	3.2	5.87	1	26.9	23	355.7						1	7.65	8	300				1	0	0
119	female	6.48	27.5	119	19.42	68.5	76	0.6	33.2	no	0	79.8	70.2	158.1	47.6	96.5	0.5	2.13	0	15.2	10.8	188.4	8.624	0	0	0	0	0	12.1	10	200	85	1.54	35.61	0	0	0
120	male	6.82	36.5	129	21.93	75.5	81.5	0.6	32.7	no	0	97	69.4	128.5	36.4	78.3	0.5	3.09	1	18.1	12.9	227.8	5.408	1	3	0	0	1	14.05	10.5	300	66.6	1.54	28.08	0	0	0
121	female	6.65	32	124	20.81	75.5	78.5	0.6	35.3		0	86.9	253.4	149	33.6	64.8	2.6	4.55	1	14.7	21.2	156	8.768	0	2	0	0	0	12.35	10	300	81.1	1.59	32.08	0	0	0
122	female	6.51	35.8	120	24.86	79.5	83.5	0.7	39.3			93.6	85.3	142	40.3	84.7	0.9	5.66	1	18.1	24.5	185.8	8.464	0	2	0	0	0	6.9	10	315	69.6	1.5	30.93	0	0	0
123	female		57.3	132	32.89	99	101	0.8	42.4	intense	0	89.9	111.6	141.6	27.2	92.1	2.2	3.73	1	27.4	16.8	85.9	21.536	0	2	0	0	0	19.9	11	120	94	1.57	38.14	0	0	1
124	female	8.67	40.5	136	21.9	88.5	90.5	0.7	42.3	moderate	0	100.4	148.6	162.8	43.5	89.6	1.2	9.07	1	33.6	36.6	205	0.72	1	3	1	1	1	1.4	11	70	62.4	1.53	26.66	0	0	0
125	female	6.63	36.4	122	24.46	77.5	83.5	0.6	40.2	slight	0	85.3	103.7	153.7	34.8	98.2	1.2	3.39	1	19.2	16.1	119.5	5.648	1	3	0	0	1	11.94	10.5	120	88	1.65	32.32	0	0	0
126	female	10.56	52.6	144	25.37	83.5	92.5	0.6	40.7	slight	0	90.7	108	121	41.6	57.8	1.1	5.26	1	16.6	23.5	389.8	3.04	1	3	0	1	1	10	9	160	103.3	1.51	45.31	0	0	0
127	male	9.15	58.2	144	28.07	93	98.5	0.6	37.9	slight	0	98	164.8	216.4	41.9	141.6	1.2	9.92	1	29	41	82.5	5.52	1	3	0	0	1	12.4	8	60	122.9	1.56	50.5	0	0	0
128	female	10.98	65.6	147	30.36	98.5	105.5	0.7	42.3	slight	1	97.6	169.4	167.4	38.7	94.9	2.2	9.88	1	37.6	41	357.4	3.04	1	3	0	1	1	14.3	10	60	122.9	1.56	50.5	0	0	0
129	male	7.29	40.2	123	26.57	85	83.5	0.7	36.5	slight	0	84.9	324.6	187.7	39	83.8	2.4	6.98	1	20.5	33.3	191.9	4.672	1	3	0	0	1	16.7	8.5	120	99.5	1.48	45.43	0	0	0
130	female	8.07	37	133	20.92	79	78	0.6	37.4	no	0	94	183.3	162.1	63.3	62.2	1	5.11	1	13	22	196.3	5.2	1	3	0	0	1	13.75	10.5	120	80	1.58	32.05	0	0	0
131	female	7.92				86.5	91		39.3		0	87.7	96.3	127.3	36.4	71.7		5.98	1	18.3	27.6	120.1	3.648	1	3	0	1	1	25.4	9	120	101	1.42	50.09	1	0	0
132	male	9.16	45.3	135.5	24.67	86.5	84	0.6	37.9		0	92.3	192.9	165.7	29.7	97.5	1.7	6.7	1	13.4	29.4	201.8	2.432	1	3	0	1	1	8.6	8	330	90	1.57	36.51	0	0	0
133	female	7.92	30.2	121	20.63	71	72.3	0.6	36.9	slight	0	95.6	111.5	170.5	38.4	109.8	1	2.79	1	10.3	11.8	142.2	12.64	0	2	0	0	0	23.2	8.5	540	90	1.57	36.51	0	0	0
134	male	10.55				93.5	94.5		36.6	slight		88.8	80.5	129.5	26.8	86.6		4.41	1	11.8	20.1	139.2	4.736	1	3	0	0	1	10.7	8.5	330				1	0	0
135	female	7.73				80	86		38.2	slight	0	85.3	126.8	165.8	43.8	96.7		2.76	1	18.1	13.1	173.7	3.328	1	3	0	1	1	12.25	9	120				0	0	0
136	female	7.7	40.3	131	23.48	82	87.5	0.6	37.7	slight	0	85.1	120.4	170.2	44.8	101.4	1	2.69	1	19.3	12.8	123.3	13.424	0	2	0	0	0	13.55	9	120	80	1.62	30.48	0	0	0
137	male	8.23	45.3	134	25.23	82	91	0.6	36.9	no	0	90.4	60.1	137.9	52.8	73.1	0.3	3.86	1	12.8	17.3	128.1	11.52	0	2	0	0	0	7.05	9	120	65.7	1.5	29.2	0	0	0
138	female	7.9	41	130	24.26	78	84	0.6	39.4	no		96.5	59	119.5	43.8	63.9	0.5	5.48	1	31.8	23	149.1	2.88	1	3	0	1	1	7.8	10.5	150	77.3	1.51	33.9	0	0	1
139	female	7.95	56	135	30.73	95.5	101.5	0.7	41.9	moderate		91.4	147.2	145.2	39.3	76.5	1.9	4.54	1	34.7	20.1	291.3	6.32	1	3	0	0	1	5.6	9.5	120	79.8	1.49	35.94	0	1	0
140	female	7.04	38.9	122	26.14	83.5	83.5	0.7	41.1	intense	0	97.7	112.3	121	33.6	65	1.4	8.11	1	17	33.6	127.1	7.072	0	2	0	0	0	19.85	10	60	75.2	1.56	30.9	0	0	0
141	female	9.75	53	141	26.66	86	93	0.6	40.9	no	0	92.6	83	133.1	48.9	67.6	0.7	4.92	1	41.9	21.5	145.3	2.336	1	3	0	1	1	6.8	10	60	63.7	1.65	23.4	0	0	0
142	male	7.1	39.5	133	22.33	72.5	80.5	0.5	33.8	no	0	80.5	119.2	156.2	43.8	88.6	0.7	1.67	0	21.1	8.4	117.6	20.016	0	0	0	0	0	8.5	10	390	63.7	1.65	23.4	0	0	0
143	male	8.2	45.7	135	25.08	86.5	88	0.6	32.2	slight	0	86.2	80.9	117.3	30.4	70.8	0.7	7.62	1	16	35.8	211.1	3.808	1	3	0	1	1	6.1	10	120				0	0	0
144	female	7.41	28.8	114.5	21.97	74	77	0.6	35.4	no	0	83.5	46	136.1	53.1	73.8	0.3	0.82	0	14.2	4	237.3	11.968	0	0	0	0	0	19.25	9.5	120	64.7	1.46	30.35	0	0	0
145	female	6.16				67	80		34.8	no	0	100.9	221.5	166.8	24.9	97.6		3.79	1	22.8	15.2	159.2	13.088	0	2	0	0	0	22.3	11	120				0	0	0
146	female	10.8	72.4	156	29.75	97	100	0.6	42.4	moderate	0	96.4	183.9	192.3	40.9	114.7	2.2	4.43	1	22.1	18.6	146.8	0.192	1	3	1	1	1	8.6	10					0	0	0
147	female	8.75	38.8	132	22.27				36.3			94	121.5	154.6	37.1	93.2		4.34	1	14.8	18.7	147.2	4.496	1	3	0	0	1	10.6	9	300	70.7	1.58	28.32	0	0	0
148	female	9.08	70	155	29.14	88.5	87.5	0.6	40.3	slight	0	96.3	159.3	134.5	34.2	68.3	2.2	9.75	1	19.6	41	319.8	4.32	1	3	0	1	1	11.8	8.5	120				0	0	0
149	female	7.94	40.5	130	23.96	80.5	82.5	0.6	39.8		0	87.6	75	175.1	59.5	100.6	0.5	6.38	1	25.1	29.5	164.4	1.84	1	3	1	1	1	16.05	9.5	120	107	1.58	42.86	0	0	0
150	male	8.69	89.7	144	43.26	117	130	0.8	43.8	intense	2	97.7	86.7	114	43.8	52.9	0.9	9.89	1	50.7	41	129.4	5.68	1	3	0	0	1	13.45	9	120	89.2	1.6	34.84	0	0	0
151	female	10.77	85.5	158.5	34.03	111	107.5	0.7	44.6	intense	1	86.1	192.1	201.2	49.8	113	2.1	8.72	1	26.6	41	175.3	0.192	1	3	1	1	1	18.25	9	120	95.5	1.68	33.84	0	0	0
152	male	10.09	52.5	145	24.97	86.5	87	0.6	36.9	no	0	70.5	129.9	119.8	38.1	55.8	0.9	2.8	1	15.8	16.1	199.5	7.84	0	2	0	0	0	4.95	10	370				0	0	0
153	female	9.96	63	152	27.27	93	100	0.6	41.2	slight	0	71.9	95.1	105.5	74.2	12.3	0.6	6.44	1	24.5	36.3	572.7	8.48	0	2	0	0	0	13.6	10	305				0	0	0
154	female	7.95	50.5	138	26.52	88	95	0.6	39.7	moderate	0	69.1	157.2	136.5	45.1	60	1.5	4.93	1	23.8	28.9	216.3	1.968	1	3	1	1	1	10.35	9	180				0	0	1
155	female	7.39	45	137.5	23.8	89	90.5	0.6	40.6	no	0	67	181.9	125	43.6	45.1	1.6	5.59	1	20.6	33.8	173	5.232	1	3	0	0	1	7.45	8	165				0	0	0
156	female	11.03	67	151.5	29.19	96	106.5	0.6	44	moderate	0	79.5	235.6	138.8	43.3	48.4	2.6	6.05	1	27.1	30.8	281	0.928	1	3	1	1	1	5.15	7	600	74	1.59	29.27	0	0	0
157	female	7.4	41.5	136	22.44	80	87.5	0.6	39.3	no	0	67.5	263.2	134.2	44	37.6	2.2	4.3	1	20.3	25.8	221.3	3.92	1	3	0	1	1	11.2	9	105	68.5	1.59	27.1	0	0	0
158	male	9.9	52.5	140	26.79	89.5	94	0.6	38.6	no	0	75.9	136.2	125.8	52.2	46.4	0.8	5.55	1	23.4	29.6	155.4	5.44	1	3	0	0	1	7.4	8	240	63.5	1.52	27.48	0	0	0
159	male	10.04	64.5	150	28.67	102	101.5	0.7	40.7	no		66.1	82.8	111.9	66.6	28.8	0.4	3.98	1	39.4	24.4	133.6	6.384	1	3	0	0	1	14.5	8	560	101.6	1.65	37.32	0	0	0
160	male	10.57	61.6	151	27.02	92.5	97.5	0.6	35.4		0	65.4	159.6	128.1	53.2	43	0.9	2.28	0	9.5	14.1	236.3	2.416	1	1	0	1	1	6.65	8	360	106.5	1.67	38.19	0	0	1
161	female	10.54	69.1	150	30.71	86	107.5	0.6	42.8	no	0	76.5	202.2	101.9	56	5.5	1.8	7.74	1	32.4	41	468.5	0.192	1	3	1	1	1	6.95	8	210	88.3	1.62	33.65	0	0	0
162	female	7.14	34.7	123	22.94	82.5	81.5	0.7	38.6	slight	0	61.5	106.2	123.4	84.9	17.3	0.5	3.31	1	25	21.8	267.5	1.136	1	3	1	1	1	13.6	9	120	91	1.52	39.39	0	0	0
163	male	10.54	54.1	139	28	100	90.5	0.7	40.9	moderate	1	67.4	138.4	131.1	47	56.5	0.9	6.82	1	30	41	133.8	7.2	0	2	0	0	0	13.1	8	240	68.5	1.7	23.7	0	0	0
164	female	7.75	45.8	138	24.05	81	85.5	0.6	39.2	no	2	98.9	232.1	179.8	47.2	86.2	1.9	9.67	1	15.3	39.6	174.9	1.376	1	3	1	1	1	11.25	10	120	63.5	1.42	31.49	0	0	0
165	male	9.65	48.8	136	26.38	87.5	88	0.6	38.1	no	0	94.7	124.2	141.2	30.5	85.9	1.2	5.24	1	18.4	22.4	126.6	7.792	0	2	0	0	0	19.8	8.5	120	94	1.5	41.78	0	0	0
166	female	10.5	52.5	144	25.32	89	92	0.6	39.8	no	0	87.1	116.2	143.9	44.8	75.9	1.1	3.48	1	11.5	16.2	197.8	5.408	1	3	0	0	1	14.2	9	60				0	0	0
167	male	8.31	48.6	138	25.52	84.5	87	0.6	35.5	slight	1	92.3	134.1	143.9	44.8	75.9	0.8	5.42	1	11.3	23.8	114.7	12.92	0	2	0	0	0	12.2	10.2	120				0	1	0
168	male	8.56	45.5	135	24.97	85	86	0.6	35.5	no	0	98.4	124.5	168.4	68.2	75.3	0.5	6.68	1	19.4	27.5	113.2	10.24	0	2	0	0	0	10.4	7.5	60				0	0	0
169	female	6.6	51.5	139.5	26.46	81.5	101	0.6	39.6	slight		90.7	180.5	131.8	35.3	60.4	2.2	9.18	1	3.2	41	157.1	3.056	1	3	0	1	1	10.9	10	60	76.2	1.54	32.13	0	0	0
170	female	8.6	58.3	152.5	25.07	85	99	0.6	42.7	slight	0	104.4	186.4	159.8	42.9	79.9	1.8	8.61	1	16.8	33.4	352.8	1.136	1	3	1	1	1	10.9	9.1	60	91	1.59	36.22	0	0	0
171	female	9.74	61	143	29.83	96.5	100	0.7	43.2	moderate		90.8	195.4	135.5	41.2	55.3	2.3	4.89	1	36.4	21.8	319.2	1.6	1	3	1	1	1	13.3	11	120	81.4	1.57	33.02	0	0	0
172	male	8.17	40.3	129	24.22	85	87.5	0.7	35.3			93.9	178.2	175.7	43.3	96.8	1.1	3.96	1	20.4	17.1	153.3	5.888	1	3	0	0	1	13.75	9.5	60	64.2	1.54	27.07	0	0	0
173	female	9.58	64	150	28.44	93.4	98	0.6	41.2	no	0	99.9	193.2	181.3	56	86.7	1.6	6.49	1	20.5	26.3	663.6	0.912	1	3	1	1	1	6.65	9.5	120				0	0	0
174	male	7.55	38.9	122	26.14	84	80	0.7	38.4	no	0	94.1	137.1	158.5	45	86.1	0.9	2.93	1	23.9	12.6	135	6.944	0	2	0	0	0	13.25	9.4	60	94.9	1.52	41.08	0	0	0
175	male	9.23	57	145	27.11	93	94	0.6	39.4	no	1	91.6	127.2	113.7	41.8	46.5	0.9	3.82	1	20.2	16.9	59	6.688	0	2	0	0	0	14.9	11.5	120	58.7	1.53	25.08	0	0	0
176	male	10.92	65.5	146	30.73	96	102	0.7	38.3	no	0	86	108.4	146.4	43.8	81	0.8	3.89	1	20	18.3	156.4	3.232	1	3	0	1	1	10.7	8	360	88	1.58	35.25	0	0	0
177	male	9.51	50.2	142	24.9	91.5	88.5	0.6	39	no	0	86.1	85.7	137.9	60.7	60.1	0.4	5.19	1	16.7	24.4	109.6	5.408	1	3	0	0	1	24.95	7.5	60				0	0	0
178	male	7.94	42.4	134	23.61	83.5	81	0.6	34.9	no	0	88.8	86.1	176.2	58.7	100.3	0.4	1.89	0	10.7	8.6	149.1	6.064	1	1	0	0	1	25.45	7.5	60	66.5	1.68	23.56	0	0	1
179	male		52.6	141	26.46				35.6	no		104.4	78	108.9	40.8	52.5		6.7	1	13.2	26	250.1	6.24	1	3	0	0	1	13.95	9	60				0	0	0
180	female	8.91	46.3	136	25.03				39.8	slight	1	88.1	156.4	179.8	37.7	110.9		5.68	1	22.2	26.1	166.3	2.72	1	3	0	1	1	8.8	9.5	60	84	1.63	31.62	0	0	0
181	female	9.9	47	141	23.64	82	84.5	0.6	38.9	slight		95.5	163.3	161.9	55	74.3	1.1	6.46	1	22.8	27.4	183.1	3.856	1	3	0	1	1	14.45	8	180	63	1.57	25.56	0	0	0
182	female	10.8	76.7	159	30.34	99	111.5	0.6	40.6	slight		94.1	141	151.4	45.8	77.4	1.5	3.65	1	19.1	15.7	396.9	0.976	1	3	1	1	1	10.35	8.5	60	72	1.63	27.1	0	0	0
183	female	10.53	72	154	30.36	101.5	102	0.7	42.8	slight	0	99.3	121	142.7	41.8	76.7	1.4	5.74	1	24.2	23.4	502.3	0.016	1	3	1	1	1	10.3	7.5	480				0	0	0
184	female	10.12	51	141	25.65	93	91	0.7	41.9	no	0	98.1	177.6	201.4	39.4	126.5	1.9	9.93	1	44.3	41	184.8	5.824	1	3	0	0	1	7.1	9	120	76.5	1.64	28.44	0	0	0
185	female	10.67	78.3	156	32.17	112	110.5	0.7	41.2	slight	0	93.7	92.1	117.4	57.7	41.3	0.8	9.49	1	34.7	41	357						1	4.6	8.5	60	87.5	1.55	36.42	0	0	0
186	male	11.07	66.6	150	29.6	103	99	0.7	41.5	slight	1	86.5	106	148.9	42.2	85.5	0.8	5.66	1	33.4	26.5	83.2	6.96	0	2	0	0	0	15.45	9	180	69.3	1.53	29.6	1	0	0
187	female	9.98	54	141	27.16	84.5	94	0.6	42	no		90.7	182.4	144.2	34.7	73.1	2.3	8.47	1	30.6	37.8	161.5	1.296	1	3	1	1	1	12.35	9	60	105	1.65	38.57	0	0	1
188	male	11.76				103.5	97		40.9	slight	1	106.2	262.2	149.4	38.8	58.2		8.68	1	19.9	33.1	205.6	6.368	1	3	0	0	1	6.35	9	540				0	0	0
189	female	10.04	58.1	144	28.02	86.5	104.5	0.6	41.8	no	0	102.1	227.9	192.7	36	111.2	2.9	8.7	1	27.6	34.5	203.9	1.936	1	3	1	1	1	14.1	9	60	58.9	1.61	22.72	0	0	0
190	male	7.63	41.8	133	23.63	80.5	83	0.6	37.1	no	0	105.5	49.6	119.7	53.9	55.9	0.2	3.39	1	10.1	13	121.6						1	9	9	480	87.5	1.54	36.89	0	0	0
192	male	10.29	58	139	30.02	99	96.5	0.7	39.8	severe	1	88.1	73.3	96.2	42.6	39	0.6	5.59	1	16.9	25.7	124.3	1.584	1	3	1	1	1	8.2	8	600	67	1.52	29	0	0	0
